# Supplementary material for: Interactions between assembly order and temperature can alter both short- and long-term community composition
Source: Ecol Evol. 2013 Nov 28;3(16):5201–8. doi: 10.1002/ece3.901 (PMC3892329; doi:10.1002/ece3.901)
Supplement: Supplementary file 2 [file ece30003-5201-SD2.txt]

Day 42 Day 70 
Error Std. Er Coef. z-value p-value Error Std. Er. Coef. z-value p-value
 
Countmodel
 
Temp nb 0.13 0.03 0.23 >0.05 nb 0.14 0.03 0.24 >0.05 
BLP nb 2.49 -1.39 0.56 >0.05 nb 3.06 0.12 0.04 >0.05 
BPL nb 2.57 -0.52 0.20 >0.05 nb 2.92 2.29 0.79 >0.05 
LBP nb 2.45 1.20 0.49 >0.05 nb 2.91 1.40 0.48 >0.05 
LPB nb 2.44 -1.71 0.70 >0.05 nb 3.46 -3.46 1.00 >0.05 
PBL nb 2.58 -1.80 0.69 >0.05 nb 3.18 -1.16 0.37 >0.05 
PLB nb 2.87 0.47 0.16 >0.05 nb 2.88 1.70 0.59 >0.05 
T~BLP nb 0.15 0.03 0.22 >0.05 nb 0.17 -0.02 0.1 >0.05 
T~BPL nb 0.16 0.05 0.30 >0.05 nb 0.17 -0.16 0.93 >0.05 
T~LBP nb 0.15 -0.05 0.33 >0.05 nb 0.17 -0.05 0.29 >0.05 
T~LPB nb 0.15 0.08 0.53 >0.05 nb 0.19 0.09 0.50 >0.05 
T~PBL nb 0.16 0.05 0.35 >0.05 nb 0.18 0.02 0.14 >0.05 
T~PLB nb 0.17 -0.05 0.27 >0.05 nb 0.16 -0.11 0.67 >0.05 
 
Zero-inflation model
 
Temp nb 0.25 0.13 1.99 <0.05 nb 0.12 0.10 1.14 >0.05 
BLP nb -1.22 4.36 0.28 >0.05 nb 5.73 3.03 1.89 >0.05 
BPL nb 1.78 3.24 0.55 >0.05 nb 0.31 2.71 0.12 >0.05 
LBP nb 2.14 3.03 0.71 >0.05 nb 0.97 3.03 0.32 >0.05 
LPB nb 1.45 3.13 0.46 >0.05 nb 4.41 3.23 1.37 >0.05 
PBL nb 2.30 3.09 0.75 >0.05 nb 2.36 2.69 0.88 >0.05 
PLB nb 2.60 3.03 0.86 >0.05 nb 2.18 2.68 0.81 >0.05 
T~BLP nb -0.06 0.21 0.28 >0.05 nb -0.32 0.16 2.03 <0.05 
T~BPL nb -0.17 0.17 0.97 >0.05 nb -0.05 0.15 0.31 >0.05 
T~LBP nb -0.15 0.16 0.90 >0.05 nb 0.00 0.17 0.01 >0.05 
T~LPB nb -0.12 0.16 0.75 >0.05 nb -0.19 0.17 1.15 >0.05 
T~PBL nb -0.18 0.16 1.08 >0.05 nb -0.14 0.14 0.94 >0.05 
T~PLB nb -0.18 0.16 1.14 >0.05 nb -0.12 0.14 0.84 >0.05 
TableS1. Coefficients of zero-inflated negativebinomialregression models fitted to theabundances of 
Loxocephallus atdays 42 and 70. Zero-inflated modelis theeffectof thefactors on thenumber of zeros (i.e. 
extinctions) recorded in thedata. 95% significanceis highlighted in bold, “nb”refers to thenegativebinomial
error structure. Day 42 Day 70 
Error Coef. Std. Er. t-value p-value Error Coef. Std. Er. t-value p-value
Temp G -0.01 0.02 0.30 >0.05 q-P -0.24 0.07 3.66 <0.001 
BLP G 1.20 0.63 1.90 >0.05 q-P -0.95 1.20 0.79 >0.05 
BPL G 1.36 0.64 2.11 <0.05 q-P -0.94 1.24 0.75 >0.05 
LBP G 1.57 0.63 2.48 <0.05 q-P 0.66 1.17 0.57 >0.05 
LPB G 1.07 0.63 1.69 >0.05 q-P 1.03 1.14 0.90 >0.05 
PBL G 0.86 0.63 1.36 >0.05 q-P -2.18 1.10 1.98 <0.05 
PLB G 0.94 0.63 1.48 >0.05 q-P 0.25 1.12 0.22 >0.05 
T~BLP G -0.06 0.63 1.89 >0.05 q-P 0.08 0.08 1.00 >0.05 
T~BPL G -0.07 0.03 2.12 <0.05 q-P 0.08 0.09 0.94 >0.05 
T~LBP G -0.08 0.03 2.28 <0.05 q-P -0.01 0.08 0.08 >0.05 
T~LPB G -0.03 0.03 0.97 >0.05 q-P -0.02 0.08 0.27 >0.05 
T~PBL G -0.01 0.03 0.38 >0.05 q-P 0.19 0.07 2.58 <0.05 
T~PLB G -0.02 0.03 0.50 >0.05 q-P 0.03 0.08 0.41 >0.05 
TableS2. Fullcoefficients of generalized linear models fitted to theabundances of Paramecium atdays 42 and 
70. 95% significanceis highlighted in bold. Error structures areas follows:“G”= Gaussian, “q-P”= quasi-
Poisson.  Day 42 Day 70 
Error Coef. Std.Er. t-value p-value Error Coef. Std.Er. t-value p-value
Temp q-P 0.09 0.03 3.22 <0.01 G 1.63 0.44 3.71 <0.001 
BLP q-P 0.46 0.71 0.64 >0.05 G -12.44 11.89 1.04 >0.05 
BPL q-P -0.09 0.74 0.13 >0.05 G 5.57 12.12 0.46 >0.05 
LBP q-P -2.65 0.95 2.80 <0.01 G -21.18 11.89 1.78 >0.05 
LPB q-P -3.01 1.19 2.54 <0.05 G -44.19 11.89 3.71 <0.001 
PBL q-P 0.29 0.85 0.34 >0.05 G -8.85 11.95 0.74 >0.05 
PLB q-P -2.33 1.35 1.72 >0.05 G -20.86 11.89 1.76 >0.05 
T~BLP q-P 0.01 0.03 0.36 >0.05 G 0.58 0.62 0.94 >0.05 
T~BPL q-P 0.03 0.03 1.00 >0.05 G -0.47 0.65 0.73 >0.05 
T~LBP q-P 0.13 0.4 3.08 <0.01 G 0.64 0.62 1.03 >0.05 
T~LPB q-P 0.11 0.05 2.16 <0.05 G 1.68 0.62 2.71 <0.01 
T~PBL q-P -0.03 0.04 0.69 >0.05 G -0.01 0.63 0.02 >0.05 
T~PLB q-P 0.05 0.06 0.85 >0.05 G 0.61 0.62 0.99 >0.05 
TableS3. Fullcoefficients of generalized linear models fitted to theabundances of Blepharisma atdays 42 and 
70. 95% significanceis highlighted in bold. Error structures areas follows:“G”= Gaussian, “q-P”= quasi-
Poisson.  
